# Supplementary material for: Knowledge and Attitudes of Parents about Oral Health in the Primary Dentition Stage in a Peruvian High Andean City
Source: Int J Environ Res Public Health. 2024 Jan 30;21(2):154. doi: 10.3390/ijerph21020154 (PMC10888232; doi:10.3390/ijerph21020154)
Supplement: Supplementary file 1 [file ijerph-21-00154-s001.zip]

Archive with 1 entries (1 files):
- ijerph-2761855-Supplementary Material.pdf
